# Supplementary material for: Rewritable two-dimensional DNA-based data storage with machine learning reconstruction
Source: Nat Commun. 2022 May 27;13:2984. doi: 10.1038/s41467-022-30140-x (PMC9142566; doi:10.1038/s41467-022-30140-x)
Supplement: Supplementary file 3 — Source Data [file 41467_2022_30140_MOESM3_ESM.xlsx]

## Sheet: Figure 1
Part b
	Blocks of images identified as facial details where we add unequal error protection to
	Block 1	Row	Column
	Top left	43	30
	Bottom right	48	43
	Block 2
	Top left	39	45
	Bottom right	46	63
	Block 3
	Top left	62	39
	Bottom right	68	59

## Sheet: Figure 3
All metrics are computed with respect to column a
PSNR (dB)	Column f	Column j	Column k
pic 1	28.71	28.71	19.97
pic 2	28.91	29.43	21.55
pic 3	25.08	25.08	20.79
pic 4	27.87	27.87	21.76
pic 5	25.75	26.64	25.14
pic 6	21.98	24.1	18.76
pic 7	24.86	26.79	20.14
pic 8	26.05	26.76	14.07
SSIM	Column f	Column j	Column k
pic 1	0.92	0.92	0.73
pic 2	0.8	0.84	0.53
pic 3	0.81	0.81	0.75
pic 4	0.84	0.84	0.62
pic 5	0.79	0.81	0.79
pic 6	0.88	0.92	0.72
pic 7	0.78	0.79	0.74
pic 8	0.79	0.8	0.62

## Sheet: Figure 4
Part a
	Histogram R-G
	Intervals (x-axis)	Counts (y-axis)
	0.0 - 8.5	15400
	8.5 - 17.0	5165
	17.0 - 25.5	3930
	25.5 - 34.0	4953
	34.0 - 42.5	5381
	42.5 - 51.0	3469
	51.0 - 59.5	2403
	59.5 - 68.0	1238
	68.0 - 76.5	572
	76.5 - 85.0	192
	85.0 - 93.5	93
	93.5 - 102.0	53
	102.0 - 110.5	35
	110.5 - 119.0	34
	119.0 - 127.5	44
	127.5 - 136.0	39
	136.0 - 144.5	28
	144.5 - 153.0	22
	153.0 - 161.5	42
	161.5 - 170.0	25
	170.0 - 178.5	36
	178.5 - 187.0	40
	187.0 - 195.5	30
	195.5 - 204.0	29
	204.0 - 212.5	59
	212.5 - 221.0	147
	221.0 - 229.5	424
	229.5 - 238.0	885
	238.0 - 246.5	3532
	246.5 - 255.0	12500
	Histogram R-B
	Intervals (x-axis)	Counts (y-axis)
	0.0 - 8.5	9301
	8.5 - 17.0	6099
	17.0 - 25.5	6601
	25.5 - 34.0	6293
	34.0 - 42.5	5495
	42.5 - 51.0	3630
	51.0 - 59.5	4368
	59.5 - 68.0	4187
	68.0 - 76.5	3000
	76.5 - 85.0	1096
	85.0 - 93.5	532
	93.5 - 102.0	239
	102.0 - 110.5	161
	110.5 - 119.0	87
	119.0 - 127.5	72
	127.5 - 136.0	69
	136.0 - 144.5	63
	144.5 - 153.0	49
	153.0 - 161.5	68
	161.5 - 170.0	55
	170.0 - 178.5	63
	178.5 - 187.0	60
	187.0 - 195.5	49
	195.5 - 204.0	48
	204.0 - 212.5	47
	212.5 - 221.0	97
	221.0 - 229.5	178
	229.5 - 238.0	455
	238.0 - 246.5	1712
	246.5 - 255.0	6626
	Histogram G-B
	Intervals (x-axis)	Counts (y-axis)
	0.0 - 8.5	13224
	8.5 - 17.0	10801
	17.0 - 25.5	10609
	25.5 - 34.0	8170
	34.0 - 42.5	4999
	42.5 - 51.0	1044
	51.0 - 59.5	220
	59.5 - 68.0	68
	68.0 - 76.5	44
	76.5 - 85.0	22
	85.0 - 93.5	29
	93.5 - 102.0	26
	102.0 - 110.5	23
	110.5 - 119.0	20
	119.0 - 127.5	26
	127.5 - 136.0	28
	136.0 - 144.5	26
	144.5 - 153.0	17
	153.0 - 161.5	22
	161.5 - 170.0	17
	170.0 - 178.5	15
	178.5 - 187.0	5
	187.0 - 195.5	10
	195.5 - 204.0	12
	204.0 - 212.5	29
	212.5 - 221.0	60
	221.0 - 229.5	119
	229.5 - 238.0	356
	238.0 - 246.5	2094
	246.5 - 255.0	8665

## Sheet: Figure 5
PSNR (dB)	From left to right, top to bottom
part b	29.43	26.3
part c	31.82	8.31	18.46	31.82
	31.99	OSError	15.45	19.25
part d	30.86	13.82	14.4	30.86
	31.07	8.55	8.66	9.89
SSIM
part b	0.86	0.8
part c	0.91	0.67	0.69	0.91
	0.91	OSError	0.81	0.81
part d	0.89	0.44	0.45	0.89
	0.9	0.12	0.11	0.13

## Sheet: Figure S3
Part b	Same histogram as Figure 4
	Histogram R-G
	Intervals (x-axis)	Counts (y-axis)
	0.0 - 8.5	15400
	8.5 - 17.0	5165
	17.0 - 25.5	3930
	25.5 - 34.0	4953
	34.0 - 42.5	5381
	42.5 - 51.0	3469
	51.0 - 59.5	2403
	59.5 - 68.0	1238
	68.0 - 76.5	572
	76.5 - 85.0	192
	85.0 - 93.5	93
	93.5 - 102.0	53
	102.0 - 110.5	35
	110.5 - 119.0	34
	119.0 - 127.5	44
	127.5 - 136.0	39
	136.0 - 144.5	28
	144.5 - 153.0	22
	153.0 - 161.5	42
	161.5 - 170.0	25
	170.0 - 178.5	36
	178.5 - 187.0	40
	187.0 - 195.5	30
	195.5 - 204.0	29
	204.0 - 212.5	59
	212.5 - 221.0	147
	221.0 - 229.5	424
	229.5 - 238.0	885
	238.0 - 246.5	3532
	246.5 - 255.0	12500
	Histogram R-B
	Intervals (x-axis)	Counts (y-axis)
	0.0 - 8.5	9301
	8.5 - 17.0	6099
	17.0 - 25.5	6601
	25.5 - 34.0	6293
	34.0 - 42.5	5495
	42.5 - 51.0	3630
	51.0 - 59.5	4368
	59.5 - 68.0	4187
	68.0 - 76.5	3000
	76.5 - 85.0	1096
	85.0 - 93.5	532
	93.5 - 102.0	239
	102.0 - 110.5	161
	110.5 - 119.0	87
	119.0 - 127.5	72
	127.5 - 136.0	69
	136.0 - 144.5	63
	144.5 - 153.0	49
	153.0 - 161.5	68
	161.5 - 170.0	55
	170.0 - 178.5	63
	178.5 - 187.0	60
	187.0 - 195.5	49
	195.5 - 204.0	48
	204.0 - 212.5	47
	212.5 - 221.0	97
	221.0 - 229.5	178
	229.5 - 238.0	455
	238.0 - 246.5	1712
	246.5 - 255.0	6626
	Histogram G-B
	Intervals (x-axis)	Counts (y-axis)
	0.0 - 8.5	13224
	8.5 - 17.0	10801
	17.0 - 25.5	10609
	25.5 - 34.0	8170
	34.0 - 42.5	4999
	42.5 - 51.0	1044
	51.0 - 59.5	220
	59.5 - 68.0	68
	68.0 - 76.5	44
	76.5 - 85.0	22
	85.0 - 93.5	29
	93.5 - 102.0	26
	102.0 - 110.5	23
	110.5 - 119.0	20
	119.0 - 127.5	26
	127.5 - 136.0	28
	136.0 - 144.5	26
	144.5 - 153.0	17
	153.0 - 161.5	22
	161.5 - 170.0	17
	170.0 - 178.5	15
	178.5 - 187.0	5
	187.0 - 195.5	10
	195.5 - 204.0	12
	204.0 - 212.5	29
	212.5 - 221.0	60
	221.0 - 229.5	119
	229.5 - 238.0	356
	238.0 - 246.5	2094
	246.5 - 255.0	8665

## Sheet: Figure S6
Part b
	PSNR (dB)	SSIM
Top	26.64	0.91
Bottom	30.25	0.9
Part c
	PSNR (dB)	SSIM
Top	10.23	0.1
Bottom	13.6	0.26

## Sheet: Figure S7
Part a	Original image (uncompressed)
Part b	JPEG quality parameter	95
	JPEG PSNR (dB)	48.62
	JPEG SSIM	0.99
	Simulated substitution error rate	0.008
	Simulated missing oligo rate	0.007
	LDPC code rate	0.5
	Decoding error probability parameter	PSNR (dB)	SSIM
	0.005, 0.01, 0.05, 0.1, 0.2, 0.3	OSError	OSError
Part c	JPEG quality parameter	85
	JPEG PSNR (dB)	37.11
	JPEG SSIM	0.96
	Simulated substitution error rate	0.008
	Simulated missing oligo rate	0.007
	LDPC code rate	0.275
	Decoding error probability parameter	PSNR (dB)	SSIM
	0.005, 0.01, 0.05, 0.1, 0.2, 0.3	OSError	OSError
Part d	JPEG quality parameter	75
	JPEG PSNR (dB)	34.95
	JPEG SSIM	0.95
	Simulated substitution error rate	0.008
	Simulated missing oligo rate	0.007
	LDPC code rate	0.208
	Decoding error probability parameter	PSNR (dB)	SSIM
	0.005, 0.2, 0.3	OSError	OSError
	0.01	8.39	0.45
	0.05	11.62	0.44
	0.1	5.33	0.48
Part e	JPEG quality parameter	50
	JPEG PSNR (dB)	32.6
	JPEG SSIM	0.92
	Simulated substitution error rate	0.008
	Simulated missing oligo rate	0.007
	LDPC code rate	0.15
	Decoding error probability parameter	PSNR (dB)	SSIM
	0.005	14.04	0.43
	0.01	4.12	0.27
	0.05	13.83	0.57
	0.1	13.84	0.79
	0.2	11.18	0.6
	0.3	OSError	OSError
Part f	JPEG quality parameter	40
	JPEG PSNR (dB)	31.82
	JPEG SSIM	0.91
	Simulated substitution error rate	0.008
	Simulated missing oligo rate	0.007
	LDPC code rate	0.125
	Decoding error probability parameter	PSNR (dB)	SSIM
	0.005	8.31	0.67
	0.01	18.46	0.69
	0.05, 0.1, 0.2	31.82	0.91
	0.3	12.56	0.32
Part g	JPEG quality parameter	30
	JPEG PSNR (dB)	30.86
	JPEG SSIM	0.89
	Simulated substitution error rate	0.008
	Simulated missing oligo rate	0.007
	LDPC code rate	0.108
	Decoding error probability parameter	PSNR (dB)	SSIM
	0.005	13.82	0.44
	0.01	14.4	0.45
	0.05, 0.1, 0.2, 0.3	30.86	0.89

## Sheet: Figure S8
Part b	Original image (uncompressed)
Part c	JPEG quality parameter	95
	JPEG PSNR (dB)	48.62
	JPEG SSIM	0.99
	Simulated substitution error rate	0.029
	Simulated missing oligo rate	0.007
	LDPC code rate	0.5
	Decoding error probability parameter	PSNR (dB)	SSIM
	0.005, 0.01, 0.05, 0.1, 0.2, 0.3	OSError	OSError
Part d	JPEG quality parameter	85
	JPEG PSNR (dB)	37.11
	JPEG SSIM	0.96
	Simulated substitution error rate	0.05
	Simulated missing oligo rate	0.007
	LDPC code rate	0.275
	Decoding error probability parameter	PSNR (dB)	SSIM
	0.005, 0.3	OSError	OSError
	0.01	12.32	0.28
	0.05, 0.1, 0.2	37.11	0.96
Part e	JPEG quality parameter	75
	JPEG PSNR (dB)	34.95
	JPEG SSIM	0.95
	Simulated substitution error rate	0.06
	Simulated missing oligo rate	0.007
	LDPC code rate	0.208
	Decoding error probability parameter	PSNR (dB)	SSIM
	0.005, 0.01, 0.05, 0.3	OSError	OSError
	0.1	18.8	0.83
	0.2	5.27	0.33
Part f	JPEG quality parameter	50
	JPEG PSNR (dB)	32.6
	JPEG SSIM	0.92
	Simulated substitution error rate	0.06
	Simulated missing oligo rate	0.007
	LDPC code rate	0.15
	Decoding error probability parameter	PSNR (dB)	SSIM
	0.005	20.25	0.78
	0.01	12.9	0.55
	0.05, 0.1, 0.2	32.6	0.92
	0.3	27.66	0.91
Part g	JPEG quality parameter	40
	JPEG PSNR (dB)	31.82
	JPEG SSIM	0.91
	Simulated substitution error rate	0.066
	Simulated missing oligo rate	0.007
	LDPC code rate	0.125
	Decoding error probability parameter	PSNR (dB)	SSIM
	0.005, 0.01, 0.05, 0.1	OSError	OSError
	0.2	31.82	0.91
	0.3	8.86	0.6
Part h	JPEG quality parameter	30
	JPEG PSNR (dB)	30.86
	JPEG SSIM	0.89
	Simulated substitution error rate	0.07
	Simulated missing oligo rate	0.007
	LDPC code rate	0.108
	Decoding error probability parameter	PSNR (dB)	SSIM
	0.005, 0.01, 0.05	OSError	OSError
	0.1	9	0.61
	0.2	30.86	0.89
	0.3	16.62	0.61

## Sheet: Figure S9
PSNR (dB)	From left to right, top to bottom
Part a	28.91	14.69	25.82	25.9
	28.62	14.96	26.74	27.02
Part b	28.91	14.08	25.65	25.19
	28.62	14.42	25.76	26.4
SSIM
Part a	0.81	0.22	0.75	0.76
	0.8	0.24	0.8	0.81
Part b	0.81	0.2	0.74	0.75
	0.8	0.21	0.79	0.8

## Sheet: Figure S10
Part a	Original image (uncompressed)
Part b	MSE	42.73
	NRMSE	0.072
	PSNR (dB)	31.82
	SSIM	0.91
	File size (KB)	6.8
Part c	MSE	80.46
	NRMSE	0.1
	PSNR (dB)	29.07
	SSIM	0.84
	File size (KB)	8
